# Supplementary material for: Anti-Angiogenic Properties of Ginsenoside Rg3 Epimers: In Vitro Assessment of Single and Combination Treatments
Source: Cancers (Basel). 2021 May 6;13(9):2223. doi: 10.3390/cancers13092223 (PMC8125638; doi:10.3390/cancers13092223)
Supplement: Supplementary file 1 [file cancers-13-02223-s001.zip]

Archive with 1 entries (1 files):
- cancers-1159704-supplementary.pdf
